# Supplementary material for: Dynamic High-Sensitivity Quantitation of Procollagen-I by Endogenous CRISPR-Cas9 NanoLuciferase Tagging
Source: Cells. 2020 Sep 10;9(9):2070. doi: 10.3390/cells9092070 (PMC7564849; doi:10.3390/cells9092070)
Supplement: Supplementary file 1 [file cells-09-02070-s001.zip]

Archive with 1 entries (1 files):
- cells-894522-supplementary.rar
